# Supplementary material for: New evidence on the identity of the European Helorus species (Hymenoptera, Proctotrupoidea, Heloridae)
Source: Biodivers Data J. 2024 Jun 17;12:e122523. doi: 10.3897/BDJ.12.e122523 (PMC11196891; doi:10.3897/BDJ.12.e122523)
Supplement: Supplementary material 1 — Measurements [file bdj-12-e122523-s001.xlsx]

## Sheet: Stigma
coruscus	ruficornis
1.96	2.89
1.95	2.53
2.06	2.81
2.05	2.62
1.92	2.5
2.27
2.11
2.08
2.11
2.36
2.26
2.05
2.17
2.46
2.21
2.2

## Sheet: Measurements
species	specimen_id	sex	dna_barcode	pet_l	pet_w	pet_index	pter_l	pter_w	pter_index	flag 1 L	flag 1 W	flag 1 index	flag 2 L	flag 2 W	flag 2 index	flag1:flag2
H. anomalipes	ZFMK-TIS-2628158	female	yes	4	2.1	1.90476
H. anomalipes	ZFMK-TIS-2628243	female	yes	6.2	2.7	2.2963
H. anomalipes	ZFMK-HYM-00039663	male	no	7.3	3.8	1.92105
H. coruscus	ZFMK-TIS-2628160	female	yes	713	232	3.07328	442	225	1.96444	286	70.7	4.04526	261	77.4	3.37209	1.09579
H. coruscus	ZFMK-TIS-2629307	male	yes	640	215	2.97674	445	228	1.95175	226	84.4	2.67773	228	85.6	2.66355	0.991228
H. coruscus	ZFMK-TIS-2629461	male	yes	578	193	2.99482	430	209	2.05742	194	69.4	2.79539	205	78.2	2.62148	0.946341
H. coruscus	ZFMK-TIS-2629462	male	yes	606	214	2.83178	432	211	2.04739	196	73.9	2.65223	214	84.9	2.52061	0.915888
H. coruscus	ZFMK-TIS-2629463	male	yes	667	237	2.81435	456	238	1.91597	244	85.2	2.86385	249	93.4	2.66595	0.97992
H. coruscus	ZFMK-TIS-2629464	male	yes	609	229	2.65939	440	194	2.26804	209	90.08	2.32016	270	110	2.45455	0.774074
H. coruscus	ZFMK-TIS-2629467	male	yes	598	235	2.54468	436	207	2.10628	160	55	2.90909	216	83.4	2.58993	0.740741
H. coruscus	ZFMK-TIS-2629468	male	yes	670	247	2.71255	469	226	2.07522	218	97.8	2.22904	236	95.9	2.4609	0.923729
H. coruscus	ZFMK-TIS-2629469	male	yes	666	231	2.88312	444	210	2.11429	165	55	3	244	97	2.51546	0.67623
H. coruscus	ZFMK-TIS-2629470	male	yes	687	227	3.02643	449	190	2.36316	210	80.4	2.61194	227	93	2.44086	0.92511
H. coruscus	ZFMK-TIS-2629471	female	yes	654	229	2.8559	479	212	2.25943	250	60	4.16667	256	78.8	3.24873	0.976562
H. coruscus	ZFMK-TIS-2629472	male	yes	658	231	2.84848	401	196	2.04592	220	83.1	2.64741	235	88.2	2.6644	0.93617
H. coruscus	ZFMK-TIS-2629473	male	yes	696	237	2.93671	480	221	2.17195	236	87.4	2.70023	218	94.1	2.31668	1.08257
H. coruscus	ZFMK-TIS-2629474	male	yes	712	269	2.64684	528	215	2.45581	239	94.6	2.52643	245	94.8	2.58439	0.97551
H. coruscus	ZFMK-TIS-2632746	male	yes	5.3	1.8	2.94444	458	207	2.21256	232	90	2.57778	216	87.6	2.46575	1.07407
H. coruscus	ZFMK-TIS-2635112	female	yes				4.9	2.5	1.96
H. coruscus	ZFMK-TIS-2638007	male	no				4.4	2.2	2
H. coruscus	ZFMK-TIS-2638008	female	no				4.1	1.9	2.15789
H. coruscus	http://purl.org/nhmuio/id/ea2b6743-af51-409e-bf52-e1b5213c1154		no	4.4	1.8	2.44444	3.9	1.9	2.05263	2	0.45	4.44444	1.8	0.5	3.6	1.11111
H. coruscus	primary type	male	no	796	268	2.97015	5.7	2.7	2.11111
H. coruscus	ZFMK-HYM-00039664	male	no	6.9	3	2.3	4.8	2.5	1.92
H. coruscus	ZFMK-HYM-00039665	male	no				6.2	2.8	2.21429
H. nigripes	JV_Prel_0033	male	no	6	3.5	1.71429	6.2	2	3.1
H. ruficornis	ZFMK-TIS-2628159	female	yes	5.6	1.9	2.94737	635	220	2.88636	384	85.5	4.49123	327	93.2	3.50858	1.17431
H. ruficornis	ZFMK-TIS-2629476	male	yes	786	274	2.86861	551	218	2.52752	295	97.7	3.01945	227	99.9	2.27227	1.29956
H. ruficornis	ZFMK-TIS-2629477	male	yes	4.8	1.45	3.31034	505	180	2.80556
H. ruficornis	ZFMK-TIS-2629478	male	yes	5	1.8	2.77778	540	206	2.62136	260	85.8	3.0303	253	87.2	2.90138	1.02767
H. ruficornis	BC ZSM HYM 20589	female	no	4.5	1.6	2.8125	3.9	1.5	2.6
H. ruficornis	primary type	female	no	809	297	2.72391	8	3.1	2.58065	382.08	83.83	4.5578	316.04	93.87	3.36678	1.20896
H. striolatus	BC ZSM HYM 23980	female	no	4.6	2	2.3	3.7	1.2	3.08333
H. striolatus	ZFMK-TIS-2632620	male	yes	4	1.4	2.85714	7.5	2.5	3
H. striolatus	ZFMK-TIS-2632626	male	yes	5.5	2.3	2.3913	5.7	1.8	3.16667
H. striolatus	ZFMK-TIS-2632743	male	yes				7.4	2.6	2.84615
H. striolatus	ZFMK-TIS-2632621	male	yes				5.5	1.9	2.89474
H. striolatus	ZFMK-TIS-2632622	male	yes				6.1	2	3.05
H. striolatus	ZFMK-TIS-2632744	male	yes				7	2.3	3.04348
H. striolatus	ZFMK-TIS-2632745	male	yes				5.8	1.95	2.97436
H. striolatus	ZFMK-TIS-2629465	male	yes				7.7	2.5	3.08
H. striolatus	ZFMK-TIS-2632625	male	yes				7.9	2.5	3.16
H. striolatus	ZFMK-TIS-2634489	female	yes				8.3	2.5	3.32
H. meridionalis	primary type	female	no				8.5	2.9	2.93103
H. striolatus	primary type	male	no				505.1	147.5	3.42441
