# Supplementary material for: New evidence on the identity of the European Helorus species (Hymenoptera, Proctotrupoidea, Heloridae)
Source: Biodivers Data J. 2024 Jun 17;12:e122523. doi: 10.3897/BDJ.12.e122523 (PMC11196891; doi:10.3897/BDJ.12.e122523)
Supplement: Supplementary material 2 — Specimen and DNA barcode IDs [file bdj-12-e122523-s002.xlsx]

## Sheet: Tabelle1
taxon_id	specimen_id	bold_ID	bp_length	in_outgroup
Exallonyx sp.	BC-ZSM-HYM-22527-D06	BCHYM4222-14	571	outgroup
Cratomus sp.	BIOUG34436-B05	OPPEG1764-17	652	outgroup
Helorus anomalipes	ZFMK-TIS-2628158	GBHYG1779-23	625	ingroup
Helorus ruficornis	ZFMK-TIS-2628159	GBHYG4496-24	625	ingroup
Helorus coruscus	ZFMK-TIS-2628160	GBHYG1780-23	658	ingroup
Helorus anomalipes	ZFMK-TIS-2628243	GBHYG4495-24	625	ingroup
Helorus coruscus	ZFMK-TIS-2629307	GBHYG2835-24	658	ingroup
Helorus coruscus	ZFMK-TIS-2629461	GBHYG2947-24	625	ingroup
Helorus coruscus	ZFMK-TIS-2629462	GBHYG2948-24	625	ingroup
Helorus coruscus	ZFMK-TIS-2629463	GBHYG2949-24	625	ingroup
Helorus coruscus	ZFMK-TIS-2629464	GBHYG2950-24	625	ingroup
Helorus striolatus	ZFMK-TIS-2629465	GBHYG2951-24	625	ingroup
Helorus coruscus	ZFMK-TIS-2629467	GBHYG2953-24	658	ingroup
Helorus coruscus	ZFMK-TIS-2629468	GBHYG2954-24	658	ingroup
Helorus coruscus	ZFMK-TIS-2629469	GBHYG2955-24	658	ingroup
Helorus coruscus	ZFMK-TIS-2629470	GBHYG2956-24	658	ingroup
Helorus coruscus	ZFMK-TIS-2629471	GBHYG2957-24	658	ingroup
Helorus coruscus	ZFMK-TIS-2629472	GBHYG2958-24	658	ingroup
Helorus coruscus	ZFMK-TIS-2629473	GBHYG2959-24	658	ingroup
Helorus coruscus	ZFMK-TIS-2629474	GBHYG2960-24	625	ingroup
Helorus anomalipes	ZFMK-TIS-2629475	GBHYG2961-24	625	ingroup
Helorus ruficornis	ZFMK-TIS-2629476	GBHYG2962-24	625	ingroup
Helorus ruficornis	ZFMK-TIS-2629477	GBHYG2963-24	625	ingroup
Helorus ruficornis	ZFMK-TIS-2629478	GBHYG2964-24	625	ingroup
Helorus striolatus	ZFMK-TIS-2632620	GBHYG1909-24	625	ingroup
Helorus striolatus	ZFMK-TIS-2632621	GBHYG1910-24	625	ingroup
Helorus striolatus	ZFMK-TIS-2632622	GBHYG1911-24	625	ingroup
Helorus striolatus	ZFMK-TIS-2632623	GBHYG1912-24	625	ingroup
Helorus striolatus	ZFMK-TIS-2632624	GBHYG1913-24	625	ingroup
Helorus striolatus	ZFMK-TIS-2632625	GBHYG1914-24	625	ingroup
Helorus striolatus	ZFMK-TIS-2632626	GBHYG1915-24	625	ingroup
Helorus striolatus	ZFMK-TIS-2632743	GBHYG3703-24	625	ingroup
Helorus striolatus	ZFMK-TIS-2632744	GBHYG3704-24	625	ingroup
Helorus striolatus	ZFMK-TIS-2632745	GBHYG3705-24	625	ingroup
Helorus coruscus	ZFMK-TIS-2632746	GBHYG3706-24	625	ingroup
Helorus striolatus	ZFMK-TIS-2634475	GBHYG3772-24	625	ingroup
Helorus striolatus	ZFMK-TIS-2634476	GBHYG3773-24	625	ingroup
Helorus striolatus	ZFMK-TIS-2634477	GBHYG3774-24	625	ingroup
Helorus striolatus	ZFMK-TIS-2634478	GBHYG3775-24	625	ingroup
Helorus striolatus	ZFMK-TIS-2634479	GBHYG3776-24	625	ingroup
Helorus striolatus	ZFMK-TIS-2634480	GBHYG3777-24	625	ingroup
Helorus striolatus	ZFMK-TIS-2634481	GBHYG3778-24	625	ingroup
Helorus striolatus	ZFMK-TIS-2634482	GBHYG3779-24	625	ingroup
Helorus striolatus	ZFMK-TIS-2634483	GBHYG3780-24	625	ingroup
Helorus striolatus	ZFMK-TIS-2634484	GBHYG3781-24	625	ingroup
Helorus striolatus	ZFMK-TIS-2634485	GBHYG3782-24	625	ingroup
Helorus striolatus	ZFMK-TIS-2634486	GBHYG3783-24	625	ingroup
Helorus striolatus	ZFMK-TIS-2634487	GBHYG3784-24	625	ingroup
Helorus striolatus	ZFMK-TIS-2634488	GBHYG3785-24	625	ingroup
Helorus striolatus	ZFMK-TIS-2634489	GBHYG3786-24	625	ingroup
Helorus coruscus	ZFMK-TIS-2635112	GBHYG1848-23	625	ingroup
