# Supplementary material for: New evidence on the identity of the European Helorus species (Hymenoptera, Proctotrupoidea, Heloridae)
Source: Biodivers Data J. 2024 Jun 17;12:e122523. doi: 10.3897/BDJ.12.e122523 (PMC11196891; doi:10.3897/BDJ.12.e122523)
Supplement: Supplementary material 3 — Distance matrix [file bdj-12-e122523-s003.csv]

	BCHYM4222-14|Exallonyx	ZFMK-TIS-2629461_Ahrweiler_Heloridae-2629461_male	ZFMK-TIS-2628160_Werra-Meissner-Kreis_Helorus sp,_male	ZFMK-TIS-2629307_Stuttgart_Heloridae-2629307_male	ZFMK-TIS-2629469_Ahrweiler_Heloridae-2629469_male	ZFMK-TIS-2629471_Ahrweiler_Heloridae-2629471_female	ZFMK-TIS-2629472_Ahrweiler_Heloridae-2629472_male	ZFMK-TIS-2629473_Ahrweiler_Heloridae-2629473_male	ZFMK-TIS-2629462_Ahrweiler_Heloridae-2629462_male	ZFMK-TIS-2629463_Ahrweiler_Heloridae-2629463_male	ZFMK-TIS-2629464_Ahrweiler_Heloridae-2629464_male	ZFMK-TIS-2629474_Ahrweiler_Heloridae-2629474_male	ZFMK-TIS-2632746_Alzey-Worms_Heloridae-2632746_	ZFMK-TIS-2635112_Antwerpen_Helorus sp,_	ZFMK-TIS-2629467_Ahrweiler_Heloridae-2629467_male	ZFMK-TIS-2629468_Ahrweiler_Heloridae-2629468_male	ZFMK-TIS-2629470_Ahrweiler_Heloridae-2629470_male	ZFMK-TIS-2629477_Rheingau-Taunus_Heloridae-2629477_male	ZFMK-TIS-2629478_Rheingau-Taunus_Heloridae-2629478_male	ZFMK-TIS-2628159_Kreis Rheingau-Taunus_Heloridae-2628159_female	ZFMK-TIS-2629476_Rheingau-Taunus_Heloridae-2629476_female	ZFMK-TIS-2628158_Kreis Rheingau-Taunus_Heloridae-2628158_female	ZFMK-TIS-2628243_Kreis Rheingau-Taunus_Heloridae-2628243_	ZFMK-TIS-2629475_Rheingau-Taunus_Heloridae-2629475_female	ZFMK-TIS-2632620_Alzey-Worms_Heloridae-2632620_	ZFMK-TIS-2634486_Alzey-Worms_Helorus striolatus_	ZFMK-TIS-2634487_Alzey-Worms_Helorus striolatus_	ZFMK-TIS-2629465_Ahrweiler_Heloridae-2629465_male	ZFMK-TIS-2632621_Alzey-Worms_Heloridae-2632621_	ZFMK-TIS-2632622_Alzey-Worms_Heloridae-2632622_	ZFMK-TIS-2632623_Alzey-Worms_Heloridae-2632623_	ZFMK-TIS-2632624_Alzey-Worms_Heloridae-2632624_	ZFMK-TIS-2632625_Alzey-Worms_Heloridae-2632625_	ZFMK-TIS-2632626_Alzey-Worms_Heloridae-2632626_	ZFMK-TIS-2632743_Alzey-Worms_Heloridae-2632743_	ZFMK-TIS-2632744_Alzey-Worms_Heloridae-2632744_	ZFMK-TIS-2632745_Alzey-Worms_Heloridae-2632745_	ZFMK-TIS-2634475_Alzey-Worms_Helorus striolatus_	ZFMK-TIS-2634476_Alzey-Worms_Helorus striolatus_	ZFMK-TIS-2634477_Alzey-Worms_Helorus striolatus_	ZFMK-TIS-2634478_Alzey-Worms_Helorus striolatus_	ZFMK-TIS-2634479_Alzey-Worms_Helorus striolatus_	ZFMK-TIS-2634480_Alzey-Worms_Helorus striolatus_	ZFMK-TIS-2634481_Alzey-Worms_Helorus striolatus_	ZFMK-TIS-2634482_Alzey-Worms_Helorus striolatus_	ZFMK-TIS-2634483_Alzey-Worms_Helorus striolatus_	ZFMK-TIS-2634484_Alzey-Worms_Helorus striolatus_	ZFMK-TIS-2634485_Alzey-Worms_Helorus striolatus_	ZFMK-TIS-2634488_Alzey-Worms_Helorus striolatus_
BCHYM4222-14|Exallonyx		74,8	74,8	74,8	74,8	74,8	74,8	74,8	74,8	74,8	74,8	74,8	74,8	74,8	74,8	74,8	74,8	75	75	75	74,8	73,4	73,6	73,6	72,2	71,8	71,8	72	72	72	72	72	72	72	72	72	72	72	72	72	72	72	72	72	72	72	72	72	72
ZFMK-TIS-2629461_Ahrweiler_Heloridae-2629461_male	74,8		99,8	99,8	99,8	99,8	99,8	99,8	99,8	99,8	99,8	99,8	99,8	99,8	99,5	99,5	99,7	97,6	97,6	97,9	97,8	87,4	87,4	87,4	86,6	86,6	86,6	86,7	86,7	86,7	86,7	86,7	86,7	86,7	86,7	86,7	86,7	86,7	86,7	86,7	86,7	86,7	86,7	86,7	86,7	86,7	86,7	86,7	86,7
ZFMK-TIS-2628160_Werra-Meissner-Kreis_Helorus sp,_male	74,8	99,8		100	100	100	100	100	100	100	100	100	100	100	99,7	99,7	99,8	97,9	97,9	98,1	97,9	87,5	87,5	87,5	86,4	86,4	86,4	86,6	86,6	86,6	86,6	86,6	86,6	86,6	86,6	86,6	86,6	86,6	86,6	86,6	86,6	86,6	86,6	86,6	86,6	86,6	86,6	86,6	86,6
ZFMK-TIS-2629307_Stuttgart_Heloridae-2629307_male	74,8	99,8	100		100	100	100	100	100	100	100	100	100	100	99,7	99,7	99,8	97,9	97,9	98,1	97,9	87,5	87,5	87,5	86,4	86,4	86,4	86,6	86,6	86,6	86,6	86,6	86,6	86,6	86,6	86,6	86,6	86,6	86,6	86,6	86,6	86,6	86,6	86,6	86,6	86,6	86,6	86,6	86,6
ZFMK-TIS-2629469_Ahrweiler_Heloridae-2629469_male	74,8	99,8	100	100		100	100	100	100	100	100	100	100	100	99,7	99,7	99,8	97,9	97,9	98,1	97,9	87,5	87,5	87,5	86,4	86,4	86,4	86,6	86,6	86,6	86,6	86,6	86,6	86,6	86,6	86,6	86,6	86,6	86,6	86,6	86,6	86,6	86,6	86,6	86,6	86,6	86,6	86,6	86,6
ZFMK-TIS-2629471_Ahrweiler_Heloridae-2629471_female	74,8	99,8	100	100	100		100	100	100	100	100	100	100	100	99,7	99,7	99,8	97,9	97,9	98,1	97,9	87,5	87,5	87,5	86,4	86,4	86,4	86,6	86,6	86,6	86,6	86,6	86,6	86,6	86,6	86,6	86,6	86,6	86,6	86,6	86,6	86,6	86,6	86,6	86,6	86,6	86,6	86,6	86,6
ZFMK-TIS-2629472_Ahrweiler_Heloridae-2629472_male	74,8	99,8	100	100	100	100		100	100	100	100	100	100	100	99,7	99,7	99,8	97,9	97,9	98,1	97,9	87,5	87,5	87,5	86,4	86,4	86,4	86,6	86,6	86,6	86,6	86,6	86,6	86,6	86,6	86,6	86,6	86,6	86,6	86,6	86,6	86,6	86,6	86,6	86,6	86,6	86,6	86,6	86,6
ZFMK-TIS-2629473_Ahrweiler_Heloridae-2629473_male	74,8	99,8	100	100	100	100	100		100	100	100	100	100	100	99,7	99,7	99,8	97,9	97,9	98,1	97,9	87,5	87,5	87,5	86,4	86,4	86,4	86,6	86,6	86,6	86,6	86,6	86,6	86,6	86,6	86,6	86,6	86,6	86,6	86,6	86,6	86,6	86,6	86,6	86,6	86,6	86,6	86,6	86,6
ZFMK-TIS-2629462_Ahrweiler_Heloridae-2629462_male	74,8	99,8	100	100	100	100	100	100		100	100	100	100	100	99,7	99,7	99,8	97,8	97,8	98,1	97,9	87,5	87,5	87,5	86,4	86,4	86,4	86,6	86,6	86,6	86,6	86,6	86,6	86,6	86,6	86,6	86,6	86,6	86,6	86,6	86,6	86,6	86,6	86,6	86,6	86,6	86,6	86,6	86,6
ZFMK-TIS-2629463_Ahrweiler_Heloridae-2629463_male	74,8	99,8	100	100	100	100	100	100	100		100	100	100	100	99,7	99,7	99,8	97,8	97,8	98,1	97,9	87,5	87,5	87,5	86,4	86,4	86,4	86,6	86,6	86,6	86,6	86,6	86,6	86,6	86,6	86,6	86,6	86,6	86,6	86,6	86,6	86,6	86,6	86,6	86,6	86,6	86,6	86,6	86,6
ZFMK-TIS-2629464_Ahrweiler_Heloridae-2629464_male	74,8	99,8	100	100	100	100	100	100	100	100		100	100	100	99,7	99,7	99,8	97,8	97,8	98,1	97,9	87,5	87,5	87,5	86,4	86,4	86,4	86,6	86,6	86,6	86,6	86,6	86,6	86,6	86,6	86,6	86,6	86,6	86,6	86,6	86,6	86,6	86,6	86,6	86,6	86,6	86,6	86,6	86,6
ZFMK-TIS-2629474_Ahrweiler_Heloridae-2629474_male	74,8	99,8	100	100	100	100	100	100	100	100	100		100	100	99,7	99,7	99,8	97,8	97,8	98,1	97,9	87,5	87,5	87,5	86,4	86,4	86,4	86,6	86,6	86,6	86,6	86,6	86,6	86,6	86,6	86,6	86,6	86,6	86,6	86,6	86,6	86,6	86,6	86,6	86,6	86,6	86,6	86,6	86,6
ZFMK-TIS-2632746_Alzey-Worms_Heloridae-2632746_	74,8	99,8	100	100	100	100	100	100	100	100	100	100		100	99,7	99,7	99,8	97,8	97,8	98,1	97,9	87,5	87,5	87,5	86,4	86,4	86,4	86,6	86,6	86,6	86,6	86,6	86,6	86,6	86,6	86,6	86,6	86,6	86,6	86,6	86,6	86,6	86,6	86,6	86,6	86,6	86,6	86,6	86,6
ZFMK-TIS-2635112_Antwerpen_Helorus sp,_	74,8	99,8	100	100	100	100	100	100	100	100	100	100	100		99,7	99,7	99,8	97,8	97,8	98,1	97,9	87,5	87,5	87,5	86,4	86,4	86,4	86,6	86,6	86,6	86,6	86,6	86,6	86,6	86,6	86,6	86,6	86,6	86,6	86,6	86,6	86,6	86,6	86,6	86,6	86,6	86,6	86,6	86,6
ZFMK-TIS-2629467_Ahrweiler_Heloridae-2629467_male	74,8	99,5	99,7	99,7	99,7	99,7	99,7	99,7	99,7	99,7	99,7	99,7	99,7	99,7		100	99,8	98,2	98,2	97,8	97,6	87,5	87,5	87,5	86,4	86,4	86,4	86,6	86,6	86,6	86,6	86,6	86,6	86,6	86,6	86,6	86,6	86,6	86,6	86,6	86,6	86,6	86,6	86,6	86,6	86,6	86,6	86,6	86,6
ZFMK-TIS-2629468_Ahrweiler_Heloridae-2629468_male	74,8	99,5	99,7	99,7	99,7	99,7	99,7	99,7	99,7	99,7	99,7	99,7	99,7	99,7	100		99,8	98,2	98,2	97,8	97,6	87,5	87,5	87,5	86,4	86,4	86,4	86,6	86,6	86,6	86,6	86,6	86,6	86,6	86,6	86,6	86,6	86,6	86,6	86,6	86,6	86,6	86,6	86,6	86,6	86,6	86,6	86,6	86,6
ZFMK-TIS-2629470_Ahrweiler_Heloridae-2629470_male	74,8	99,7	99,8	99,8	99,8	99,8	99,8	99,8	99,8	99,8	99,8	99,8	99,8	99,8	99,8	99,8		98	98	97,9	97,8	87,5	87,5	87,5	86,4	86,4	86,4	86,6	86,6	86,6	86,6	86,6	86,6	86,6	86,6	86,6	86,6	86,6	86,6	86,6	86,6	86,6	86,6	86,6	86,6	86,6	86,6	86,6	86,6
ZFMK-TIS-2629477_Rheingau-Taunus_Heloridae-2629477_male	75	97,6	97,9	97,9	97,9	97,9	97,9	97,9	97,8	97,8	97,8	97,8	97,8	97,8	98,2	98,2	98		100	99,7	99,5	87	87	87	86,4	86,4	86,4	86,6	86,6	86,6	86,6	86,6	86,6	86,6	86,6	86,6	86,6	86,6	86,6	86,6	86,6	86,6	86,6	86,6	86,6	86,6	86,6	86,6	86,6
ZFMK-TIS-2629478_Rheingau-Taunus_Heloridae-2629478_male	75	97,6	97,9	97,9	97,9	97,9	97,9	97,9	97,8	97,8	97,8	97,8	97,8	97,8	98,2	98,2	98	100		99,7	99,5	87	87	87	86,4	86,4	86,4	86,6	86,6	86,6	86,6	86,6	86,6	86,6	86,6	86,6	86,6	86,6	86,6	86,6	86,6	86,6	86,6	86,6	86,6	86,6	86,6	86,6	86,6
ZFMK-TIS-2628159_Kreis Rheingau-Taunus_Heloridae-2628159_female	75	97,9	98,1	98,1	98,1	98,1	98,1	98,1	98,1	98,1	98,1	98,1	98,1	98,1	97,8	97,8	97,9	99,7	99,7		99,8	87	87	87	86,4	86,4	86,4	86,6	86,6	86,6	86,6	86,6	86,6	86,6	86,6	86,6	86,6	86,6	86,6	86,6	86,6	86,6	86,6	86,6	86,6	86,6	86,6	86,6	86,6
ZFMK-TIS-2629476_Rheingau-Taunus_Heloridae-2629476_female	74,8	97,8	97,9	97,9	97,9	97,9	97,9	97,9	97,9	97,9	97,9	97,9	97,9	97,9	97,6	97,6	97,8	99,5	99,5	99,8		86,9	86,9	86,9	86,2	86,6	86,6	86,4	86,4	86,4	86,4	86,4	86,4	86,4	86,4	86,4	86,4	86,4	86,4	86,4	86,4	86,4	86,4	86,4	86,4	86,4	86,4	86,4	86,4
ZFMK-TIS-2628158_Kreis Rheingau-Taunus_Heloridae-2628158_female	73,4	87,4	87,5	87,5	87,5	87,5	87,5	87,5	87,5	87,5	87,5	87,5	87,5	87,5	87,5	87,5	87,5	87	87	87	86,9		99,8	99,8	87,5	87,5	87,5	87,7	87,7	87,7	87,7	87,7	87,7	87,7	87,7	87,7	87,7	87,7	87,7	87,7	87,7	87,7	87,7	87,7	87,7	87,7	87,7	87,7	87,7
ZFMK-TIS-2628243_Kreis Rheingau-Taunus_Heloridae-2628243_	73,6	87,4	87,5	87,5	87,5	87,5	87,5	87,5	87,5	87,5	87,5	87,5	87,5	87,5	87,5	87,5	87,5	87	87	87	86,9	99,8		100	87,5	87,5	87,5	87,7	87,7	87,7	87,7	87,7	87,7	87,7	87,7	87,7	87,7	87,7	87,7	87,7	87,7	87,7	87,7	87,7	87,7	87,7	87,7	87,7	87,7
ZFMK-TIS-2629475_Rheingau-Taunus_Heloridae-2629475_female	73,6	87,4	87,5	87,5	87,5	87,5	87,5	87,5	87,5	87,5	87,5	87,5	87,5	87,5	87,5	87,5	87,5	87	87	87	86,9	99,8	100		87,5	87,5	87,5	87,7	87,7	87,7	87,7	87,7	87,7	87,7	87,7	87,7	87,7	87,7	87,7	87,7	87,7	87,7	87,7	87,7	87,7	87,7	87,7	87,7	87,7
ZFMK-TIS-2632620_Alzey-Worms_Heloridae-2632620_	72,2	86,6	86,4	86,4	86,4	86,4	86,4	86,4	86,4	86,4	86,4	86,4	86,4	86,4	86,4	86,4	86,4	86,4	86,4	86,4	86,2	87,5	87,5	87,5		99,7	99,7	99,8	99,8	99,8	99,8	99,8	99,8	99,8	99,8	99,8	99,8	99,8	99,8	99,8	99,8	99,8	99,8	99,8	99,8	99,8	99,8	99,8	99,8
ZFMK-TIS-2634486_Alzey-Worms_Helorus striolatus_	71,8	86,6	86,4	86,4	86,4	86,4	86,4	86,4	86,4	86,4	86,4	86,4	86,4	86,4	86,4	86,4	86,4	86,4	86,4	86,4	86,6	87,5	87,5	87,5	99,7		100	99,8	99,8	99,8	99,8	99,8	99,8	99,8	99,8	99,8	99,8	99,8	99,8	99,8	99,8	99,8	99,8	99,8	99,8	99,8	99,8	99,8	99,8
ZFMK-TIS-2634487_Alzey-Worms_Helorus striolatus_	71,8	86,6	86,4	86,4	86,4	86,4	86,4	86,4	86,4	86,4	86,4	86,4	86,4	86,4	86,4	86,4	86,4	86,4	86,4	86,4	86,6	87,5	87,5	87,5	99,7	100		99,8	99,8	99,8	99,8	99,8	99,8	99,8	99,8	99,8	99,8	99,8	99,8	99,8	99,8	99,8	99,8	99,8	99,8	99,8	99,8	99,8	99,8
ZFMK-TIS-2629465_Ahrweiler_Heloridae-2629465_male	72	86,7	86,6	86,6	86,6	86,6	86,6	86,6	86,6	86,6	86,6	86,6	86,6	86,6	86,6	86,6	86,6	86,6	86,6	86,6	86,4	87,7	87,7	87,7	99,8	99,8	99,8		100	100	100	100	100	100	100	100	100	100	100	100	100	100	100	100	100	100	100	100	100
ZFMK-TIS-2632621_Alzey-Worms_Heloridae-2632621_	72	86,7	86,6	86,6	86,6	86,6	86,6	86,6	86,6	86,6	86,6	86,6	86,6	86,6	86,6	86,6	86,6	86,6	86,6	86,6	86,4	87,7	87,7	87,7	99,8	99,8	99,8	100		100	100	100	100	100	100	100	100	100	100	100	100	100	100	100	100	100	100	100	100
ZFMK-TIS-2632622_Alzey-Worms_Heloridae-2632622_	72	86,7	86,6	86,6	86,6	86,6	86,6	86,6	86,6	86,6	86,6	86,6	86,6	86,6	86,6	86,6	86,6	86,6	86,6	86,6	86,4	87,7	87,7	87,7	99,8	99,8	99,8	100	100		100	100	100	100	100	100	100	100	100	100	100	100	100	100	100	100	100	100	100
ZFMK-TIS-2632623_Alzey-Worms_Heloridae-2632623_	72	86,7	86,6	86,6	86,6	86,6	86,6	86,6	86,6	86,6	86,6	86,6	86,6	86,6	86,6	86,6	86,6	86,6	86,6	86,6	86,4	87,7	87,7	87,7	99,8	99,8	99,8	100	100	100		100	100	100	100	100	100	100	100	100	100	100	100	100	100	100	100	100	100
ZFMK-TIS-2632624_Alzey-Worms_Heloridae-2632624_	72	86,7	86,6	86,6	86,6	86,6	86,6	86,6	86,6	86,6	86,6	86,6	86,6	86,6	86,6	86,6	86,6	86,6	86,6	86,6	86,4	87,7	87,7	87,7	99,8	99,8	99,8	100	100	100	100		100	100	100	100	100	100	100	100	100	100	100	100	100	100	100	100	100
ZFMK-TIS-2632625_Alzey-Worms_Heloridae-2632625_	72	86,7	86,6	86,6	86,6	86,6	86,6	86,6	86,6	86,6	86,6	86,6	86,6	86,6	86,6	86,6	86,6	86,6	86,6	86,6	86,4	87,7	87,7	87,7	99,8	99,8	99,8	100	100	100	100	100		100	100	100	100	100	100	100	100	100	100	100	100	100	100	100	100
ZFMK-TIS-2632626_Alzey-Worms_Heloridae-2632626_	72	86,7	86,6	86,6	86,6	86,6	86,6	86,6	86,6	86,6	86,6	86,6	86,6	86,6	86,6	86,6	86,6	86,6	86,6	86,6	86,4	87,7	87,7	87,7	99,8	99,8	99,8	100	100	100	100	100	100		100	100	100	100	100	100	100	100	100	100	100	100	100	100	100
ZFMK-TIS-2632743_Alzey-Worms_Heloridae-2632743_	72	86,7	86,6	86,6	86,6	86,6	86,6	86,6	86,6	86,6	86,6	86,6	86,6	86,6	86,6	86,6	86,6	86,6	86,6	86,6	86,4	87,7	87,7	87,7	99,8	99,8	99,8	100	100	100	100	100	100	100		100	100	100	100	100	100	100	100	100	100	100	100	100	100
ZFMK-TIS-2632744_Alzey-Worms_Heloridae-2632744_	72	86,7	86,6	86,6	86,6	86,6	86,6	86,6	86,6	86,6	86,6	86,6	86,6	86,6	86,6	86,6	86,6	86,6	86,6	86,6	86,4	87,7	87,7	87,7	99,8	99,8	99,8	100	100	100	100	100	100	100	100		100	100	100	100	100	100	100	100	100	100	100	100	100
ZFMK-TIS-2632745_Alzey-Worms_Heloridae-2632745_	72	86,7	86,6	86,6	86,6	86,6	86,6	86,6	86,6	86,6	86,6	86,6	86,6	86,6	86,6	86,6	86,6	86,6	86,6	86,6	86,4	87,7	87,7	87,7	99,8	99,8	99,8	100	100	100	100	100	100	100	100	100		100	100	100	100	100	100	100	100	100	100	100	100
ZFMK-TIS-2634475_Alzey-Worms_Helorus striolatus_	72	86,7	86,6	86,6	86,6	86,6	86,6	86,6	86,6	86,6	86,6	86,6	86,6	86,6	86,6	86,6	86,6	86,6	86,6	86,6	86,4	87,7	87,7	87,7	99,8	99,8	99,8	100	100	100	100	100	100	100	100	100	100		100	100	100	100	100	100	100	100	100	100	100
ZFMK-TIS-2634476_Alzey-Worms_Helorus striolatus_	72	86,7	86,6	86,6	86,6	86,6	86,6	86,6	86,6	86,6	86,6	86,6	86,6	86,6	86,6	86,6	86,6	86,6	86,6	86,6	86,4	87,7	87,7	87,7	99,8	99,8	99,8	100	100	100	100	100	100	100	100	100	100	100		100	100	100	100	100	100	100	100	100	100
ZFMK-TIS-2634477_Alzey-Worms_Helorus striolatus_	72	86,7	86,6	86,6	86,6	86,6	86,6	86,6	86,6	86,6	86,6	86,6	86,6	86,6	86,6	86,6	86,6	86,6	86,6	86,6	86,4	87,7	87,7	87,7	99,8	99,8	99,8	100	100	100	100	100	100	100	100	100	100	100	100		100	100	100	100	100	100	100	100	100
ZFMK-TIS-2634478_Alzey-Worms_Helorus striolatus_	72	86,7	86,6	86,6	86,6	86,6	86,6	86,6	86,6	86,6	86,6	86,6	86,6	86,6	86,6	86,6	86,6	86,6	86,6	86,6	86,4	87,7	87,7	87,7	99,8	99,8	99,8	100	100	100	100	100	100	100	100	100	100	100	100	100		100	100	100	100	100	100	100	100
ZFMK-TIS-2634479_Alzey-Worms_Helorus striolatus_	72	86,7	86,6	86,6	86,6	86,6	86,6	86,6	86,6	86,6	86,6	86,6	86,6	86,6	86,6	86,6	86,6	86,6	86,6	86,6	86,4	87,7	87,7	87,7	99,8	99,8	99,8	100	100	100	100	100	100	100	100	100	100	100	100	100	100		100	100	100	100	100	100	100
ZFMK-TIS-2634480_Alzey-Worms_Helorus striolatus_	72	86,7	86,6	86,6	86,6	86,6	86,6	86,6	86,6	86,6	86,6	86,6	86,6	86,6	86,6	86,6	86,6	86,6	86,6	86,6	86,4	87,7	87,7	87,7	99,8	99,8	99,8	100	100	100	100	100	100	100	100	100	100	100	100	100	100	100		100	100	100	100	100	100
ZFMK-TIS-2634481_Alzey-Worms_Helorus striolatus_	72	86,7	86,6	86,6	86,6	86,6	86,6	86,6	86,6	86,6	86,6	86,6	86,6	86,6	86,6	86,6	86,6	86,6	86,6	86,6	86,4	87,7	87,7	87,7	99,8	99,8	99,8	100	100	100	100	100	100	100	100	100	100	100	100	100	100	100	100		100	100	100	100	100
ZFMK-TIS-2634482_Alzey-Worms_Helorus striolatus_	72	86,7	86,6	86,6	86,6	86,6	86,6	86,6	86,6	86,6	86,6	86,6	86,6	86,6	86,6	86,6	86,6	86,6	86,6	86,6	86,4	87,7	87,7	87,7	99,8	99,8	99,8	100	100	100	100	100	100	100	100	100	100	100	100	100	100	100	100	100		100	100	100	100
ZFMK-TIS-2634483_Alzey-Worms_Helorus striolatus_	72	86,7	86,6	86,6	86,6	86,6	86,6	86,6	86,6	86,6	86,6	86,6	86,6	86,6	86,6	86,6	86,6	86,6	86,6	86,6	86,4	87,7	87,7	87,7	99,8	99,8	99,8	100	100	100	100	100	100	100	100	100	100	100	100	100	100	100	100	100	100		100	100	100
ZFMK-TIS-2634484_Alzey-Worms_Helorus striolatus_	72	86,7	86,6	86,6	86,6	86,6	86,6	86,6	86,6	86,6	86,6	86,6	86,6	86,6	86,6	86,6	86,6	86,6	86,6	86,6	86,4	87,7	87,7	87,7	99,8	99,8	99,8	100	100	100	100	100	100	100	100	100	100	100	100	100	100	100	100	100	100	100		100	100
ZFMK-TIS-2634485_Alzey-Worms_Helorus striolatus_	72	86,7	86,6	86,6	86,6	86,6	86,6	86,6	86,6	86,6	86,6	86,6	86,6	86,6	86,6	86,6	86,6	86,6	86,6	86,6	86,4	87,7	87,7	87,7	99,8	99,8	99,8	100	100	100	100	100	100	100	100	100	100	100	100	100	100	100	100	100	100	100	100		100
ZFMK-TIS-2634488_Alzey-Worms_Helorus striolatus_	72	86,7	86,6	86,6	86,6	86,6	86,6	86,6	86,6	86,6	86,6	86,6	86,6	86,6	86,6	86,6	86,6	86,6	86,6	86,6	86,4	87,7	87,7	87,7	99,8	99,8	99,8	100	100	100	100	100	100	100	100	100	100	100	100	100	100	100	100	100	100	100	100	100
ZFMK-TIS-2634489_Alzey-Worms_Helorus striolatus_	72	86,7	86,6	86,6	86,6	86,6	86,6	86,6	86,6	86,6	86,6	86,6	86,6	86,6	86,6	86,6	86,6	86,6	86,6	86,6	86,4	87,7	87,7	87,7	99,8	99,8	99,8	100	100	100	100	100	100	100	100	100	100	100	100	100	100	100	100	100	100	100	100	100	100
[truncated: 1 more columns]
